# Supplementary material for: Guts of healthy humans, livestock, and pets harbor critical-priority and high-risk Escherichia coli clones
Source: Epidemiol Health. 2025 Mar 22;47:e2025013. doi: 10.4178/epih.e2025013 (PMC12425698; doi:10.4178/epih.e2025013)
Supplement: Supplementary Material 3. — SNP difference between 50 publicly available genomes of carbapenem and costin resistant E. coli strains from healthy huamns and animals [file epih-47-e2025013-Supplementary-3.xlsx]

## Sheet: main.snp_matrix (8)
																			Supplementary Material 3. SNP difference between 50 publicly available genomes of carbapenem and costin resistant E. coli strains from healthy huamns and animals
	GCA_002246085.1_ASM224608v1_genomic/1-211945	GCA_002247425.1_ASM224742v1_genomic/1-211945	GCA_002247725.1_ASM224772v1_genomic/1-211945	GCA_002247735.1_ASM224773v1_genomic/1-211945	GCA_002247815.1_ASM224781v1_genomic/1-211945	GCA_002247945.1_ASM224794v1_genomic/1-211945	GCA_002248015.1_ASM224801v1_genomic/1-211945	GCA_002248785.1_ASM224878v1_genomic/1-211945	GCA_002248805.1_ASM224880v1_genomic/1-211945	GCA_002249645.1_ASM224964v1_genomic/1-211945	GCA_003009495.1_ASM300949v1_genomic/1-211945	GCA_003009645.1_ASM300964v1_genomic/1-211945	GCA_003009915.1_ASM300991v1_genomic/1-211945	GCA_003009975.1_ASM300997v1_genomic/1-211945	GCA_003010375.1_ASM301037v1_genomic/1-211945	GCA_003850625.1_ASM385062v1_genomic/1-211945	GCA_003850635.1_ASM385063v1_genomic/1-211945	GCA_003850645.1_ASM385064v1_genomic/1-211945	GCA_003850685.1_ASM385068v1_genomic/1-211945	GCA_003850735.1_ASM385073v1_genomic/1-211945	GCA_009600645.1_ASM960064v1_genomic/1-211945	GCA_009600665.1_ASM960066v1_genomic/1-211945	GCA_009600715.1_ASM960071v1_genomic/1-211945	GCA_009600735.1_ASM960073v1_genomic/1-211945	GCA_009600765.1_ASM960076v1_genomic/1-211945	GCA_009600795.1_ASM960079v1_genomic/1-211945	GCA_009600805.1_ASM960080v1_genomic/1-211945	GCA_009925145.1_ASM992514v1_genomic/1-211945	GCA_009925165.1_ASM992516v1_genomic/1-211945	GCA_009925175.1_ASM992517v1_genomic/1-211945	GCA_009925195.1_ASM992519v1_genomic/1-211945	GCA_009925225.1_ASM992522v1_genomic/1-211945	GCA_011403355.1_ASM1140335v1_genomic/1-211945	GCA_011404215.1_ASM1140421v1_genomic/1-211945	GCA_011404355.1_ASM1140435v1_genomic/1-211945	GCA_011404475.1_ASM1140447v1_genomic/1-211945	GCA_011404595.1_ASM1140459v1_genomic/1-211945	GCA_011404755.1_ASM1140475v1_genomic/1-211945	GCA_011404895.1_ASM1140489v1_genomic/1-211945	GCA_025404075.1_ASM2540407v1_genomic/1-211945	GCA_025404115.1_ASM2540411v1_genomic/1-211945	GCA_025404155.1_ASM2540415v1_genomic/1-211945	GCA_025404395.1_ASM2540439v1_genomic/1-211945	GCA_025404515.1_ASM2540451v1_genomic/1-211945	GCA_025405335.1_ASM2540533v1_genomic/1-211945	GCA_025405415.1_ASM2540541v1_genomic/1-211945	GCA_031626895.1_ASM3162689v1_genomic/1-211945	GCA_031626935.1_ASM3162693v1_genomic/1-211945	GCA_032139985.1_49814_LR_genomic/1-211945
GCA_002246085.1_ASM224608v1_genomic/1-211945	0	75096	23819	19190	20497	68642	18313	21046	4864	21308	19587	38691	38377	19567	13890	38483	24285	24562	7148	74559	17972	18406	21262	30223	30218	30219	31990	25243	25233	25226	38958	21316	38466	3578	2358	18779	17149	2121	20638	23172	37563	20151	24456	37568	21187	21187	38903	38902	68996
GCA_002247425.1_ASM224742v1_genomic/1-211945	75096	0	76159	75432	75336	66625	75442	76163	75261	75595	75154	75936	75557	75277	74616	75182	75128	75291	75772	66599	75602	75403	75925	73041	73038	73039	73169	75788	75780	75773	75296	75102	75043	75215	75119	75357	75354	75427	75826	75900	75322	75047	75614	75327	75428	75428	75881	75880	65747
GCA_002247725.1_ASM224772v1_genomic/1-211945	23819	76159	0	24263	22127	69403	24466	22951	23618	22547	22040	38897	38659	23253	22490	39206	26218	26193	23790	75513	21918	22415	23673	33044	33041	33042	34052	26189	26179	26184	39086	23788	38985	23854	23437	25217	24999	23462	22450	26806	39230	23900	26671	39233	23526	23526	39565	39564	70071
GCA_002247735.1_ASM224773v1_genomic/1-211945	19190	75432	24263	0	20873	69050	19566	20885	17627	21074	20374	39028	38626	20087	20324	39083	24930	24949	19597	74825	18154	18609	21780	32697	32692	32693	33280	28060	28050	28045	39220	22583	38361	19947	18926	20122	19984	18509	20521	23621	39422	21411	27317	39421	22188	22188	39541	39540	69143
GCA_002247815.1_ASM224781v1_genomic/1-211945	20497	75336	22127	20873	0	69636	21686	10138	20684	17012	14079	39350	39039	7705	16873	39486	23192	23312	21526	74779	11252	19923	20229	27316	27311	27312	27104	25744	25734	25727	39328	16176	38876	20681	20295	21514	21622	20423	9560	25594	39254	18577	25943	39259	15382	15382	39915	39914	68935
GCA_002247945.1_ASM224794v1_genomic/1-211945	68642	66625	69403	69050	69636	0	68871	69595	68563	68748	68638	70049	69879	69310	68695	69425	69155	69264	69470	64898	69445	69168	69888	65508	65505	65506	66370	68985	68975	68968	69724	68846	69397	68570	68507	69457	69057	68845	69364	69872	69447	69941	69157	69452	69725	69725	69932	69931	51846
GCA_002248015.1_ASM224801v1_genomic/1-211945	18313	75442	24466	19566	21686	68871	0	21648	18098	19704	20472	39269	39061	20545	19597	39397	24772	24836	19212	74795	17627	18334	22154	32031	32026	32027	33314	28163	28153	28146	39624	22165	39129	18340	17682	4192	2246	18196	21202	12878	39130	22113	27391	39135	22200	22200	39875	39874	69333
GCA_002248785.1_ASM224878v1_genomic/1-211945	21046	76163	22951	20885	10138	69595	21648	0	21249	16512	14388	39778	39398	7874	17764	39885	24497	24905	20734	75383	11508	19846	20775	28157	28152	28153	28942	27252	27242	27235	40191	16875	39706	21158	20817	22340	22078	20529	2909	24000	39873	19761	27392	39878	16411	16411	40261	40260	69743
GCA_002248805.1_ASM224880v1_genomic/1-211945	4864	75261	23618	17627	20684	68563	18098	21249	0	21820	20232	38897	38483	19846	14948	38855	24346	24602	9327	74659	18337	18482	21547	31693	31688	31689	32721	26495	26485	26478	39239	22079	38613	4436	3293	19189	18497	4663	20852	23043	38196	20506	25665	38201	21906	21906	39152	39151	69107
GCA_002249645.1_ASM224964v1_genomic/1-211945	21308	75595	22547	21074	17012	68748	19704	16512	21820	0	8603	39655	39026	15616	13990	39802	24266	24247	21579	74829	15278	20341	21189	23138	23133	23134	22893	27271	27261	27254	39936	11132	39704	21320	20972	20328	20207	20502	16221	23070	39654	21308	27028	39659	12047	12047	40110	40109	69245
GCA_003009495.1_ASM300949v1_genomic/1-211945	19587	75154	22040	20374	14079	68638	20472	14388	20232	8603	0	38450	37850	12489	9399	38793	22804	22820	20885	74493	12519	18589	19179	20290	20285	20286	20557	26163	26153	26146	39312	7013	38888	19656	19396	21014	20535	19290	13894	23935	38594	19125	25722	38599	7279	7279	38781	38780	68745
GCA_003009645.1_ASM300964v1_genomic/1-211945	38691	75936	38897	39028	39350	70049	39269	39778	38897	39655	38450	0	1690	39495	38182	22062	38665	38822	39132	75380	39205	39090	39386	46031	46026	46027	46757	39133	39123	39116	22300	39720	22079	38641	38454	39584	39370	38272	39136	40776	24055	38048	38956	24052	40691	40691	22952	22951	69000
GCA_003009915.1_ASM300991v1_genomic/1-211945	38377	75557	38659	38626	39039	69879	39061	39398	38483	39026	37850	1690	0	39034	37694	22000	38324	38574	38684	75124	38759	38828	39167	45638	45635	45636	46503	38717	38707	38700	22424	39340	22167	38360	38121	39294	39215	37954	38904	40378	24075	37650	38543	24072	40271	40271	22795	22794	68921
GCA_003009975.1_ASM300997v1_genomic/1-211945	19567	75277	23253	20087	7705	69310	20545	7874	19846	15616	12489	39495	39034	0	15787	39348	23579	23839	21000	74702	9924	18914	20090	26657	26652	26653	26772	26260	26250	26243	39594	14296	39115	19762	19343	20940	20738	19494	7559	25152	38903	18372	26455	38908	13925	13925	39438	39437	68705
GCA_003010375.1_ASM301037v1_genomic/1-211945	13890	74616	22490	20324	16873	68695	19597	17764	14948	13990	9399	38182	37694	15787	0	38460	23679	23880	15986	74570	15678	18909	20729	21260	21255	21256	22367	26339	26329	26322	38918	10960	38734	14991	13849	19893	19386	14202	17272	23540	38304	19459	25276	38309	11315	11315	39251	39250	68628
GCA_003850625.1_ASM385062v1_genomic/1-211945	38483	75182	39206	39083	39486	69425	39397	39885	38855	39802	38793	22062	22000	39348	38460	0	38720	39005	39309	74877	38922	38819	40286	45935	45930	45931	46866	39086	39076	39069	20041	39591	19621	38675	38451	39123	39382	38406	39517	40818	22539	38230	39231	22548	40643	40643	9514	9513	68437
GCA_003850635.1_ASM385063v1_genomic/1-211945	24285	75128	26218	24930	23192	69155	24772	24497	24346	24266	22804	38665	38324	23579	23679	38720	0	1439	24750	74975	22649	22953	23604	33911	33908	33909	35199	26213	26203	26206	39024	25140	38896	24321	24092	25360	25053	24024	24076	25197	38957	24495	26355	38960	25952	25952	38987	38986	69414
GCA_003850645.1_ASM385064v1_genomic/1-211945	24562	75291	26193	24949	23312	69264	24836	24905	24602	24247	22820	38822	38574	23839	23880	39005	1439	0	25078	75213	22678	23548	23750	34150	34145	34146	35277	26610	26600	26593	39241	25243	39178	24583	24292	25555	25049	24301	24151	25629	39172	24882	26445	39177	26150	26150	39281	39280	69482
GCA_003850685.1_ASM385068v1_genomic/1-211945	7148	75772	23790	19597	21526	69470	19212	20734	9327	21579	20885	39132	38684	21000	15986	39309	24750	25078	0	75153	18195	19409	21803	32844	32839	32840	33685	27539	27529	27522	39589	23241	39044	8145	6907	19299	19530	6599	20482	21472	39775	20983	26583	39778	23066	23066	39578	39577	69307
GCA_003850735.1_ASM385073v1_genomic/1-211945	74559	66599	75513	74825	74779	64898	74795	75383	74659	74829	74493	75380	75124	74702	74570	74877	74975	75213	75153	0	74753	74734	75317	72538	72537	72538	72624	75456	75446	75448	75046	74894	74541	74665	74628	74807	74706	74774	75186	75556	75011	74612	74903	75016	75364	75364	75223	75222	63510
GCA_009600645.1_ASM960064v1_genomic/1-211945	17972	75602	21918	18154	11252	69445	17627	11508	18337	15278	12519	39205	38759	9924	15678	38922	22649	22678	18195	74753	0	17336	18818	26420	26415	26416	27191	26451	26441	26434	38847	14965	38666	18329	17841	17685	17804	17454	11236	20893	39212	17648	26427	39217	14222	14222	39496	39495	69114
GCA_009600665.1_ASM960066v1_genomic/1-211945	18406	75403	22415	18609	19923	69168	18334	19846	18482	20341	18589	39090	38828	18914	18909	38819	22953	23548	19409	74734	17336	0	19163	30960	30955	30956	31629	25334	25324	25317	39376	20474	38809	18486	18313	18682	18801	17710	19765	22397	38970	18347	25341	38975	20526	20526	39199	39198	69460
GCA_009600715.1_ASM960071v1_genomic/1-211945	21262	75925	23673	21780	20229	69888	22154	20775	21547	21189	19179	39386	39167	20090	20729	40286	23604	23750	21803	75317	18818	19163	0	30376	30373	30374	32206	25846	25836	25843	40505	21445	40021	21398	21067	22870	22335	20868	20005	21339	40164	12350	25155	40167	21459	21459	40584	40583	69842
GCA_009600735.1_ASM960073v1_genomic/1-211945	30223	73041	33044	32697	27316	65508	32031	28157	31693	23138	20290	46031	45638	26657	21260	45935	33911	34150	32844	72538	26420	30960	30376	0	5	6	4806	34266	34256	34251	46031	20241	45765	31208	30842	31853	31362	31215	27587	34403	44798	31142	34257	44803	20934	20934	46471	46470	63236
GCA_009600765.1_ASM960076v1_genomic/1-211945	30218	73038	33041	32692	27311	65505	32026	28152	31688	23133	20285	46026	45635	26652	21255	45930	33908	34145	32839	72537	26415	30955	30373	5	0	1	4801	34263	34253	34246	46030	20236	45760	31203	30837	31848	31357	31210	27582	34398	44793	31139	34252	44798	20929	20929	46466	46465	63231
GCA_009600795.1_ASM960079v1_genomic/1-211945	30219	73039	33042	32693	27312	65506	32027	28153	31689	23134	20286	46027	45636	26653	21256	45931	33909	34146	32840	72538	26416	30956	30374	6	1	0	4802	34264	34254	34247	46031	20237	45761	31204	30838	31849	31358	31211	27583	34399	44794	31140	34253	44799	20930	20930	46467	46466	63232
GCA_009600805.1_ASM960080v1_genomic/1-211945	31990	73169	34052	33280	27104	66370	33314	28942	32721	22893	20557	46757	46503	26772	22367	46866	35199	35277	33685	72624	27191	31629	32206	4806	4801	4802	0	36205	36195	36188	47105	18366	46768	32060	31825	33168	33071	32076	28565	35508	46405	32024	36522	46410	21567	21567	47192	47191	62952
GCA_009925145.1_ASM992514v1_genomic/1-211945	25243	75788	26189	28060	25744	68985	28163	27252	26495	27271	26163	39133	38717	26260	26339	39086	26213	26610	27539	75456	26451	25334	25846	34266	34263	34264	36205	0	10	21	39192	26837	39277	26400	26092	28227	26916	26549	26791	29549	37615	26676	5034	37613	27733	27733	39345	39344	69758
GCA_009925165.1_ASM992516v1_genomic/1-211945	25233	75780	26179	28050	25734	68975	28153	27242	26485	27261	26153	39123	38707	26250	26329	39076	26203	26600	27529	75446	26441	25324	25836	34256	34253	34254	36195	10	0	11	39182	26827	39267	26390	26082	28217	26906	26539	26781	29539	37605	26666	5028	37603	27723	27723	39335	39334	69748
GCA_009925175.1_ASM992517v1_genomic/1-211945	25226	75773	26184	28045	25727	68968	28146	27235	26478	27254	26146	39116	38700	26243	26322	39069	26206	26593	27522	75448	26434	25317	25843	34251	34246	34247	36188	21	11	0	39183	26820	39260	26383	26075	28210	26899	26532	26774	29532	37598	26673	5025	37598	27716	27716	39328	39327	69743
GCA_009925195.1_ASM992519v1_genomic/1-211945	38958	75296	39086	39220	39328	69724	39624	40191	39239	39936	39312	22300	22424	39594	38918	20041	39024	39241	39589	75046	38847	39376	40505	46031	46030	46031	47105	39192	39182	39183	0	39978	19438	39123	38914	39350	39594	38953	39860	41132	21194	38544	39024	21197	41001	41001	20864	20863	68815
GCA_009925225.1_ASM992522v1_genomic/1-211945	21316	75102	23788	22583	16176	68846	22165	16875	22079	11132	7013	39720	39340	14296	10960	39591	25140	25243	23241	74894	14965	20474	21445	20241	20236	20237	18366	26837	26827	26820	39978	0	39522	21320	21171	22410	22394	21470	16458	26118	38984	20888	27033	38988	7192	7192	39952	39951	69145
GCA_011403355.1_ASM1140335v1_genomic/1-211945	38466	75043	38985	38361	38876	69397	39129	39706	38613	39704	38888	22079	22167	39115	38734	19621	38896	39178	39044	74541	38666	38809	40021	45765	45760	45761	46768	39277	39267	39260	19438	39522	0	38618	38351	38903	39211	38374	39333	40352	22505	37864	39178	22510	40690	40690	20466	20465	68513
GCA_011404215.1_ASM1140421v1_genomic/1-211945	3578	75215	23854	19947	20681	68570	18340	21158	4436	21320	19656	38641	38360	19762	14991	38675	24321	24583	8145	74665	18329	18486	21398	31208	31203	31204	32060	26400	26390	26383	39123	21320	38618	0	1979	19416	18805	3377	20703	22943	38429	20715	25673	38434	21532	21532	39139	39138	68925
GCA_011404355.1_ASM1140435v1_genomic/1-211945	2358	75119	23437	18926	20295	68507	17682	20817	3293	20972	19396	38454	38121	19343	13849	38451	24092	24292	6907	74628	17841	18313	21067	30842	30837	30838	31825	26092	26082	26075	38914	21171	38351	1979	0	18786	18073	2149	20395	22673	38063	19983	25200	38064	21075	21075	38875	38874	68913
GCA_011404475.1_ASM1140447v1_genomic/1-211945	18779	75357	25217	20122	21514	69457	4192	22340	19189	20328	21014	39584	39294	20940	19893	39123	25360	25555	19299	74807	17685	18682	22870	31853	31848	31849	33168	28227	28217	28210	39350	22410	38903	19416	18786	0	4156	18898	22007	13400	39248	20894	27622	39249	22059	22059	39643	39642	68913
GCA_011404595.1_ASM1140459v1_genomic/1-211945	17149	75354	24999	19984	21622	69057	2246	22078	18497	20207	20535	39370	39215	20738	19386	39382	25053	25049	19530	74706	17804	18801	22335	31362	31357	31358	33071	26916	26906	26899	39594	22394	39211	18805	18073	4156	0	18537	21567	13255	38460	22154	26073	38461	22377	22377	39867	39866	69154
GCA_011404755.1_ASM1140475v1_genomic/1-211945	2121	75427	23462	18509	20423	68845	18196	20529	4663	20502	19290	38272	37954	19494	14202	38406	24024	24301	6599	74774	17454	17710	20868	31215	31210	31211	32076	26549	26539	26532	38953	21470	38374	3377	2149	18898	18537	0	20119	22354	38429	20114	25758	38434	21215	21215	38818	38817	69064
GCA_011404895.1_ASM1140489v1_genomic/1-211945	20638	75826	22450	20521	9560	69364	21202	2909	20852	16221	13894	39136	38904	7559	17272	39517	24076	24151	20482	75186	11236	19765	20005	27587	27582	27583	28565	26791	26781	26774	39860	16458	39333	20703	20395	22007	21567	20119	0	23618	39470	19396	26908	39475	16046	16046	39983	39982	69515
GCA_025404075.1_ASM2540407v1_genomic/1-211945	23172	75900	26806	23621	25594	69872	12878	24000	23043	23070	23935	40776	40378	25152	23540	40818	25197	25629	21472	75556	20893	22397	21339	34403	34398	34399	35508	29549	29539	29532	41132	26118	40352	22943	22673	13400	13255	22354	23618	0	41062	25085	29155	41067	26444	26444	41352	41351	69952
GCA_025404115.1_ASM2540411v1_genomic/1-211945	37563	75322	39230	39422	39254	69447	39130	39873	38196	39654	38594	24055	24075	38903	38304	22539	38957	39172	39775	75011	39212	38970	40164	44798	44793	44794	46405	37615	37605	37598	21194	38984	22505	38429	38063	39248	38460	38429	39470	41062	0	38578	37591	9	40155	40155	23436	23435	68748
GCA_025404155.1_ASM2540415v1_genomic/1-211945	20151	75047	23900	21411	18577	69941	22113	19761	20506	21308	19125	38048	37650	18372	19459	38230	24495	24882	20983	74612	17648	18347	12350	31142	31139	31140	32024	26676	26666	26673	38544	20888	37864	20715	19983	20894	22154	20114	19396	25085	38578	0	26126	38581	20538	20538	38594	38593	69216
GCA_025404395.1_ASM2540439v1_genomic/1-211945	24456	75614	26671	27317	25943	69157	27391	27392	25665	27028	25722	38956	38543	26455	25276	39231	26355	26445	26583	74903	26427	25341	25155	34257	34252	34253	36522	5034	5028	5025	39024	27033	39178	25673	25200	27622	26073	25758	26908	29155	37591	26126	0	37592	27489	27489	39640	39639	69732
GCA_025404515.1_ASM2540451v1_genomic/1-211945	37568	75327	39233	39421	39259	69452	39135	39878	38201	39659	38599	24052	24072	38908	38309	22548	38960	39177	39778	75016	39217	38975	40167	44803	44798	44799	46410	37613	37603	37598	21197	38988	22510	38434	38064	39249	38461	38434	39475	41067	9	38581	37592	0	40160	40160	23441	23440	68753
GCA_025405335.1_ASM2540533v1_genomic/1-211945	21187	75428	23526	22188	15382	69725	22200	16411	21906	12047	7279	40691	40271	13925	11315	40643	25952	26150	23066	75364	14222	20526	21459	20934	20929	20930	21567	27733	27723	27716	41001	7192	40690	21532	21075	22059	22377	21215	16046	26444	40155	20538	27489	40160	0	0	41104	41103	70159
GCA_025405415.1_ASM2540541v1_genomic/1-211945	21187	75428	23526	22188	15382	69725	22200	16411	21906	12047	7279	40691	40271	13925	11315	40643	25952	26150	23066	75364	14222	20526	21459	20934	20929	20930	21567	27733	27723	27716	41001	7192	40690	21532	21075	22059	22377	21215	16046	26444	40155	20538	27489	40160	0	0	41104	41103	70159
GCA_031626895.1_ASM3162689v1_genomic/1-211945	38903	75881	39565	39541	39915	69932	39875	40261	39152	40110	38781	22952	22795	39438	39251	9514	38987	39281	39578	75223	39496	39199	40584	46471	46466	46467	47192	39345	39335	39328	20864	39952	20466	39139	38875	39643	39867	38818	39983	41352	23436	38594	39640	23441	41104	41104	0	1	68877
GCA_031626935.1_ASM3162693v1_genomic/1-211945	38902	75880	39564	39540	39914	69931	39874	40260	39151	40109	38780	22951	22794	39437	39250	9513	38986	39280	39577	75222	39495	39198	40583	46470	46465	46466	47191	39344	39334	39327	20863	39951	20465	39138	38874	39642	39866	38817	39982	41351	23435	38593	39639	23440	41103	41103	1	0	68876
GCA_032139985.1_49814_LR_genomic/1-211945	68996	65747	70071	69143	68935	51846	69333	69743	69107	69245	68745	69000	68921	68705	68628	68437	69414	69482	69307	63510	69114	69460	69842	63236	63231	63232	62952	69758	69748	69743	68815	69145	68513	68925	68913	68913	69154	69064	69515	69952	68748	69216	69732	68753	70159	70159	68877	68876	0
GCA_032140085.1_49823_LR_genomic/1-211945	50882	75751	51544	51544	51106	70839	51698	51292	50970	51798	50767	54195	53921	51588	50782	53627	51287	51684	50970	75945	51417	51186	52661	55730	55725	55726	56638	51869	51859	51852	53399	52121	53488	51066	50792	51290	51574	50853	51091	52245	54066	51268	51645	54071	52476	52476	53945	53944	69586
GCF_009600805.1_ASM960080v1_genomic/1-211945	31990	73169	34052	33280	27104	66370	33314	28942	32721	22893	20557	46757	46503	26772	22367	46866	35199	35277	33685	72624	27191	31629	32206	4806	4801	4802	0	36205	36195	36188	47105	18366	46768	32060	31825	33168	33071	32076	28565	35508	46405	32024	36522	46410	21567	21567	47192	47191	62952
reference/1-211945	19553	74760	21922	20309	11218	69357	20511	14613	20134	11065	5918	38683	38230	11772	10959	38672	23833	23887	21161	74564	12306	18705	19696	20776	20771	20772	20975	26279	26269	26262	39026	7947	38681	19631	19290	20400	20461	19529	13887	25031	38592	18242	25948	38597	7250	7250	39214	39213	68568
min: 0 max: 76163
[truncated: 3 more columns]
